# Supplementary material for: Distinctive Supramolecular Features of β-Cyclodextrin Inclusion Complexes with Antidepressants Protriptyline and Maprotiline: A Comprehensive Structural Investigation
Source: Pharmaceuticals (Basel). 2021 Aug 18;14(8):812. doi: 10.3390/ph14080812 (PMC8400697; doi:10.3390/ph14080812)
Supplement: Supplementary file 1 [file pharmaceuticals-14-00812-s001.zip]

Archive with 1 entries (1 files):
- pharmaceuticals-1327581-supplementary.pdf
